# Supplementary material for: Comprehensive comparison of Apple Watch and Fitbit monitors in a free-living setting
Source: PLoS One. 2021 May 26;16(5):e0251975. doi: 10.1371/journal.pone.0251975 (PMC8153432; doi:10.1371/journal.pone.0251975)
Supplement: S1 Data — (CSV) [file pone.0251975.s001.csv]

Age	Sex	Height	Weight	Bfpercent	SYS1	DIA1	HR1	SYS2	DIA2	HR2	SYS3	DIA3	HR3	Alta_step	Charge2_step	Apple_step	AGHIP_step	DIGIwalker	AGWrist_step	Alta_MVPA	Charge2_MVPA	Apple_MVPA	MVPA-sojourn	MVPA-Sojourn-10 min bout
21	F	162.5	68.4	31.9	115	82		107	78		113	74		13056	12997	14278	11814	13677	12692	84	89	92	83	63
19	F	153	53.9	22.3	116	79		107	80		114	76		10559	10820	11110	9313	9352	12197	33	22	48	79	13
19	F	164	62.4	30.5	95	64		93	61		88	62		5841	5922	5778	5244	5427	7301	10	14	28	51	20
19	F	174	76.4	24.5	116	68	66	110	59	70	118	60	75	6510	6748	7250	5760	4172	8504	14	15	15	55	0
20	M	173	67	8.5	109	67	78	113	63	85	105	61	82	10331	10508	9430	8364	9118	10771	57	70	47	70	44
21	F	157	44.1	13.8	108	74	89	102	79	95	105	85	103	13428	14004	14008	11233	13612	13665	89	93	73	90	70
20	F	147	53.9	23.9	115	90	81	107	91	95	107	85	85	7747	7935	7253	5663	6820	10530	27	30	33	45	25
22	M	175	76.6	16.7	118	69	52	126	75	71	112	66	57	5960	5817	6099	5566	5490	8254	30	26	25	49	28
21	M	182	74.7	7.7	141	66	71	128	73	72	132	70	76	8420	8654	8315	7132	9540	9227	28	30	33	73	12
49	F	157	61.3	29.8	116	80	79	116	75	79	108	79	80	11850	11629	13398	10918	11704	14442	79	114	67	83	67
19	F	165	59.1	16.6	89	56	53	88	52	56	90	53	59	15239	15361	13537	12476	12224	15131	91	60	20	142	75
18	M	185	80.2	10.3	116	62	67	119	67	76	120	72	74	16521	15899	14774	13872	14512	15278	85	59	80	131	72
20	F	165	55	20.9	119	71	73	112	69	75	105	76	75	5669	5800	5716	4980	5357	7758	14	35	25	34	13
18	M	188	80	8.5	137	66	78	121	74	75	130	73	76	12007	11811	11506	10326	8174	9548	101	101	74	99	85
19	M	179	96.3	13.1	148	73	88	125	65	90	132	66	84	12200	11629	12170	10434	8809	11442	61	77	65	105	36
20	F	172.72	77.3	34.7	123	74	94	115	73	85	106	68	84	15229	14303	13972	13951	15265	13353	76	98	94	119	66
22	M	165	56.3	9.6	103	62	70	95	57	65	100	57	63	10688	10685	9354	5288	5899	12471	32	120	35	49	0
20	F	157.4	61.2	24.8	103	69	73	133	64	81	123	66	83	7440	5895	7251	5006	6234	10134	13	9	13	34	0
18	M	184	76	13.3	121	82	72	113	69	59	112	70	62	8011	7964	8007	7212	7980	8774	67	55	35	71	54
20	F	170	52.9	12.4	107	77	67	105	85	77	106	79	78	11159	10570	11059	10489	11609	10929	41	40	36
19	M	172	70.8	9.5	114	63	46	119	62	51	122	65	50	15375	15558	14443	13474	14691	14604	87	37	97	119	62
33	F	167	52	21.5	87	64	70	85	58	64	91	56	63	8487	7719	9219	6737	8150	12595	19	20	11	49	26
26	M	188	78.8	12.4	124	59	57	121	62	59	114	57	59	15313	15401	14889	15736	14441	13952	103	162	94	198	155
20	F	175	77.7	33.6	126	72	57	119	73	66	126	81	73	13315	12133	15196	11127	12456	14689	87	87	99	105	39
29	M	172	68	17.3	95	67	68	92	65	65	95	66	64	10664	10743	9557	8657	9887	10459	64	44	43
21	F	165	52.7	16.9	91	64	81	83	67	86	93	67	88	16234	16130	17610	14752	11788	16083	104	175	104	99	74
21	M	190.5	90.6	12.8	106	54	62	113	60	64	110	59	65	13459	13774	13842	10911	10000	13875	92	102	85	97	53
21	F	164	55.9	23.3	101	63	84	100	59	77	101	69	84	8155	7662	8136	6764	7496	10452	29	8	40	49	19
20	F	165	64.7	27.1	123	76	73	119	83	80	108	62	77	11565	11513	11509	12334	8420	11671	45	39	66	97	33
31	F	167	77.6	35.1	115	74	71	105	63	75	108	63	71	14029	13128	14275	14895	13643	13810	61	62	61	46	0
19	F	163	65	27.9	109	90	70	107	70	67	100	69	63	5915	6365	5754	4301	4154	7653	35	60	9	49	23
55	F	160	66.2	34.7	111	73	61	112	76	62	112	73	66	16993	16344	14857	12457	13751	17058	93	149	40
56	F	148.6	47.4	23.3	102	68	50	112	70	52	109	72	48	17182	17296	16337	15007	17179	15722	86	105	70	101	74
27	F	163.8	61.23	23.4	123	95	87	120	90	95	116	91	89	8836	8305	6895	7938	8884	12684	30	44	7	79	33
20	F	158.75	60.3	20	90	66	83	107	68	82	93	71	87	14577	13927	11682	9993	12438	12237	70	162	44	67	32
37	F	167.6	71.7	32.4	107	64	68	105	67	69	110	60	67	30051	31252	29705	28439	29866	23147	199	218	166	216	139
27	M	160	65	19.8	134	68	64	125	70	71	112	70	68	12026	11358	11550	10484	9268	11475	53	43	34	71	43
37	F	165.1	65.6	18.6	124	87	60	114	79	54	122	90	62	29501	28813	28705	26158	28594	22785	244	241	78	280	197
58	M	177.8	77.72	23.7	151	70	97	141	71	95	149	75	989	4994	4987	5021	1111	6496	5057	47	41	16	2
25	F	162.6	56.25	19.2	103	73	60	101	68	68	100	68	73	9992	9076	9209	8973	10336	11075	18	0	17	52	12
35	F	167.6	52.1	19.3	109	71	63	114	76	63	112	71	66	15268	14508	11391	12071	12794	14686	94	117	79	84	62
52	F	163	65.3	34.5	125	93	69	116	90	65	130	89	70	6683	6417	6124	5819	5490	7920	8	15	8	37	0
30	M	186	77.7	8.9	144	91	60	146	99	65				12809	12471	11723	11212	10946	11775	92	50	61	112	67
20	F	154	42.6	12.4	99	69	82	83	47	79	97	70	82	2956	2709	2872	3938	8216	3964	20	28	14	35	19
20	F	173	54.8	10.8	104	67	58	96	64	52	100	69	56	10253	10888	11056	11381	11201	12608	70	81	71	75	67
20	M	172.7	71	14.1	120	56	68	119	57	73	112	54	70	10219	10452	9891	11589	11270	10217	64	59	60
21	F	158	57	22.1	104	63	73	96	61	73	97	56	72	20657	20983	20824	19309	19086	16218	103	122	92	177	51
59	M	179	105.4	36.1	134	88	97	121	85	94	119	77	95	8876	8372	7868	7244	7589	9667	31	42	18	76	33
